# Supplementary material for: Antioxidant and Antimicrobial Activity of Algal and Cyanobacterial Extracts: An In Vitro Study
Source: Antioxidants (Basel). 2022 May 19;11(5):992. doi: 10.3390/antiox11050992 (PMC9137800; doi:10.3390/antiox11050992)
Supplement: Supplementary file 1 [file antioxidants-11-00992-s001.zip]

Archive with 1 entries (1 files):
- antioxidants-1715042-supplementary.pdf
